# Supplementary material for: A perfusion-independent high-throughput method to isolate liver sinusoidal endothelial cells
Source: Commun Biol. 2025 Jan 8;8:22. doi: 10.1038/s42003-025-07458-5 (PMC11711496; doi:10.1038/s42003-025-07458-5)
Supplement: Supplementary file 3 — Supplementary Data [file 42003_2025_7458_MOESM3_ESM.xlsx]

## Sheet: Figure 2
Fig. 2b
	Replicate 1	Replicate 2	Replicate 3
1ml Syringe + 19G needle	733828	908107	1755513
5ml serological pipette	7338779	7635201	5689086
10ml serological pipette	11804702	9590955	11481710
Fig. 2c
	Replicate 1	Replicate 2	Replicate 3
Coarse chop	11595401	8398705	9791933
Fine chop	9431791	7096617	11967024

## Sheet: Figure 3
Fig. 3b
	Replicate 1	Replicate 2	Replicate 3	Replicate 4
# LSECs per g liver tissue	1216927	1952577	1531800	2067466
Fig. 3c
	LSECs - healthy liver				LSECs - fibrotic liver
Stab1	1.03103	1.01524	0.880656	1.08481	0.604674	0.540707	0.668868	0.358058
Stab2	0.930833	1.03258	0.967733	1.0751	0.446694	0.49368	0.578665	0.693604
Fcgr2b	0.998728	1.01035	0.966574	1.02529	0.437837	0.476883	0.487021	0.65565
Fig. 3e
	Replicate 1	Replicate 2	Replicate 3	Replicate 4
# LSECs per g liver tissue	12026371	22304407	27876016	19986617
Fig. 3f
	CD31+ LSECs				CD31- cells
CDH5	1543.89	1906.51	1736.32	156.084	3.29682	1.22336	1.03933	0.238561
CLDN5	215.383	227.692	191.804	102.833	2.2001	0.864921	0.52957	0.992331
COL4A1	340.981	314.774	387.553	240.69	0.497916	1.52334	0.8049	1.63796
KDR	1043.77	896.923	1391.52	503.236	3.52888	0.451133	0.457154	1.37403
TIE1	66.5072	92.3034	82.7025	49.78	0.66828	0.800301	0.883142	2.11718

## Sheet: Figure 4
Fig. 4a
	Replicate 1	Replicate 2	Replicate 3
ERG/DAPI (%)	98.9779	98.317	97.8133

## Sheet: Figure 5
Fig. 5b
	Periportal (PP)				Midlobular (MD)				Pericentral (PC)
	Pair 1	Pair 2	Pair 3	Pair 4	Pair 1	Pair 2	Pair 3	Pair 4	Pair 1	Pair 2	Pair 3	Pair 4
Dll4	1.68427	1.33921	1.58827	1.55287	1	1	1	1	0.920697	0.83057	0.863628	0.712257
Efbn2	1.30737	1.4914	1.53687	1.84038	1	1	1	1	0.771997	0.833161	0.806642	0.6846
Il1ra	1.43405	1.26656	1.24893	1.22645	1	1	1	1	0.888001	0.81777	0.78748	0.695732
Sox17	1.38152	1.26866	1.27781	1.23549	1	1	1	1	1.12529	1.05257	0.982161	0.785064
Dkk3	0.83702	0.784584	0.974905	0.840896	1	1	1	1	1.93187	1.35974	1.4914	1.55473
Kit	0.858192	0.50175	0.734082	0.548844	1	1	1	1	2.33708	1.56968	1.35869	1.689
Thbd	0.849362	0.564622	0.795259	0.769725	1	1	1	1	1.94423	1.24082	1.32955	1.27442
Wnt9b	0.911722	0.532185	0.941696	1.08674	1	1	1	1	3.01746	1.4914	1.34723	1.88775

## Sheet: Figure S1
Fig. S1b
	Replicate 1	Replicate 2	Replicate 3	Replicate 4
Left	8045683	4204831	3688803	4414101
Median	2955952	6838515	4927838	5111468
Right	3152825	4958899	4266824	4575861

## Sheet: Figure S3
Fig. S3b
	Replicate 1	Replicate 2	Replicate 3
Kupffer cells	1663103	1258001	2082533
LSECs	12729360	10564583	10788596
